# Supplementary material for: The exon 38-containing ARHGEF11 splice isoform is differentially expressed and is required for migration and growth in invasive breast cancer cells
Source: Oncotarget. 2017 Sep 18;8(54):92157–70. doi: 10.18632/oncotarget.20985 (PMC5696171; doi:10.18632/oncotarget.20985)
Supplement: Supplementary file 2 [file oncotarget-08-92157-s002.xlsx]

## Sheet: Sheet1 (2)
		Supplementary Table 1: qPCR primer sequences
			Forward (5'-3')	Reverse (5'-3')
		KRT8	AGATGAACCGGAACATCAGC	TCCAGCAGCTTCCTGTAGGT
		KRT18	TGAGACGTACAGTCCAGTCCTT	GCTCCATCTGTAGGGCGTAG
		CLDN3	CTGCTCTGCTGCTCGTGTCC	TTAGACGTAGTCCTTGCGGTCGTAG
		CLDN4	GGCTGCTTTGCTGCAACTGTC	GAGCCGTGGCACCTTACACG
		SNAIL	TACAGCGAGCTGCAGGACT	ATCTCCGGAGGTGGGATG
		SLUG	AAGATCTGCGGCAAGGCGTTTTCC	CAGATTTGACCTGTCTGC
		TWIST	AGCTACGCCTTCTCGGTCT	CCTTCTCTGGAAACAATGACATC
		GAPDH	AATCCCATCACCATCTTCCA	TGGACTCCACGACGTACTCA

## Sheet: Sheet1
			Forward (5'-3')
		ARHGEF2	TACCTGCGGCGAATTAAGAT	AAACAGCCCGACCTTCTCTC
		ARHGEF11	TGCCACCCAGATCCTCAG	TCCGGCTATAGACCTCACAGA
		ARHGEF18	ATCAGGGCGCTTGAAAGATA	TTCTTGTAGCAGCAAAAGTACGTC
		KRT8	AGATGAACCGGAACATCAGC	TCCAGCAGCTTCCTGTAGGT
		KRT18	TGAGACGTACAGTCCAGTCCTT	GCTCCATCTGTAGGGCGTAG
		SNAIL	TACAGCGAGCTGCAGGACT	ATCTCCGGAGGTGGGATG
		SLUG	AAGATCTGCGGCAAGGCGTTTTCC	CAGATTTGACCTGTCTGC
		TWIST	AGCTACGCCTTCTCGGTCT	CCTTCTCTGGAAACAATGACATC
		CLDN3	CTGCTCTGCTGCTCGTGTCC	TTAGACGTAGTCCTTGCGGTCGTAG
		CLDN4	GGCTGCTTTGCTGCAACTGTC	GAGCCGTGGCACCTTACACG
		CCNB1	CATGGTGCACTTTCCTCCTT	AGGTAATGTTGTAGAGTTGGTGTCC
		P27KIP1	TTTGACTTGCATGAAGAGAAGC	AGCTGTCTCTGAAAGGGACATT
		BCL2	AGTACCTGAACCGGCACCT	GCCGTACAGTTCCACAAAGG
		ELF3	CAGATGTCATTGGAGGGTACAG	AACCTGCGTCTTCGACCA
		ELF5	TCTGCGGCGAGTACCTGT	CTTGCTTTCTTCAGCGTCATT
		GRHL2	GGACAGCACATACAGCGAGA	AGCCCCAACTGAAGCACTC
		KLF4	GGGAGAAGACACTGCGTCA	GGAAGCACTGGGGGAAGT
		GAPDH	AATCCCATCACCATCTTCCA	TGGACTCCACGACGTACTCA
